# Supplementary material for: Laser-Induced Forward Transferred Optical Scattering Nanosilica for Transparent Displays
Source: Nanomaterials (Basel). 2022 Oct 19;12(20):3674. doi: 10.3390/nano12203674 (PMC9610747; doi:10.3390/nano12203674)
Supplement: Supplementary file 1 [file nanomaterials-12-03674-s001.zip]

Archive with 1 entries (1 files):
- nanomaterials-1974346-supplementary.pdf
